# Supplementary material for: Host associations and genetic diversity of bat flies (Diptera: Nycteribiidae and Streblidae) in bats from Thailand
Source: Parasit Vectors. 2025 May 24;18:188. doi: 10.1186/s13071-025-06814-y (PMC12103041; doi:10.1186/s13071-025-06814-y)
Supplement: Supplementary file 5 — Additional file 5. Table S5. Results of BLASTN analysis [file 13071_2025_6814_MOESM5_ESM.xlsx]

## Sheet: Sheet1
Additional file 5: Supplementary Table 5 Results of BLASTN analysis.
No	Sample ID	Host	Location	Query Cover (%)	Percent Identified (%)	Expected Species	Accesion Reference	Final Species	Haplotype
1	THBat20_314_1	Hipposideros gentilis	Lainan Research and Technology Transfer Station	91	94.11	Raymondia sp. A GC-2023a isolate PLB9a	OQ184637	Raymondia sp.1	H1
2	THBat20_314_2	Hipposideros gentilis	Lainan Research and Technology Transfer Station	91	94.11	Raymondia sp. A GC-2023a isolate PLB9a	OQ184637	Raymondia sp.1	H1
3	THBat20_316	Hipposideros gentilis	Lainan Research and Technology Transfer Station	91	94.11	Raymondia sp. A GC-2023a isolate PLB9a	OQ184637	Raymondia sp.1	H1
4	THBat20_317_1	Rhinolophus coelophyllus	Lainan Research and Technology Transfer Station	91	90.02	Raymondia sp. B GC-2023a isolate LHB14	OQ184639	Raymondia sp.2	H2
5	THBat20_317_2	Rhinolophus coelophyllus	Lainan Research and Technology Transfer Station	91	89.66	Raymondia sp. B GC-2023a isolate LHB14	OQ184639	Raymondia sp.2	H2
6	THBat20_318	Rhinolophus coelophyllus	Lainan Research and Technology Transfer Station	91	89.66	Raymondia sp. B GC-2023a isolate LHB14	OQ184639	Raymondia sp.2	H3
7	THBat22_28	Hipposideros gentilis	Ta-Klor cave	91	94.46	Raymondia sp. A GC-2023a isolate PLB9a	OQ184637	Raymondia sp.1	H4
8	THBat22_30	Hipposideros gentilis	Ta-Klor cave	91	94.46	Raymondia sp. A GC-2023a isolate PLB9a	OQ184637	Raymondia sp.1	H4
9	THBat22_37	Hipposideros gentilis	Ta-Klor cave	91	94.46	Raymondia sp. A GC-2023a isolate PLB9a	OQ184637	Raymondia sp.1	H4
10	THBat19_192_1	Hipposideros bicolor	Ma Now Phee Cave	91	94.82	Raymondia sp. A GC-2023a isolate PLB9a	OQ184637	Raymondia sp.1	H5
11	THBat19_192_2	Hipposideros bicolor	Ma Now Phee Cave	91	94.29	Raymondia sp. A GC-2023a isolate PLB9a	OQ184637	Raymondia sp.1	H5
12	THBat19_193_1	Hipposideros bicolor	Ma Now Phee Cave	91	94.29	Raymondia sp. A GC-2023a isolate PLB9a	OQ184637	Raymondia sp.1	H4
13	THBat19_193_2	Hipposideros bicolor	Ma Now Phee Cave	91	94.29	Raymondia sp. A GC-2023a isolate PLB9a	OQ184637	Raymondia sp.1	H4
14	THBat19_194_1	Hipposideros bicolor	Ma Now Phee Cave	91	94.82	Raymondia sp. A GC-2023a isolate PLB9a	OQ184637	Raymondia sp.1	H5
15	THBat19_194_2	Hipposideros bicolor	Ma Now Phee Cave	91	94.29	Raymondia sp. A GC-2023a isolate PLB9a	OQ184637	Raymondia sp.1	H5
16	THBat19_195_1	Hipposideros bicolor	Ma Now Phee Cave	91	94.64	Raymondia sp. A GC-2023a isolate PLB9a	OQ184637	Raymondia sp.1	H4
17	THBat19_195_2	Hipposideros bicolor	Ma Now Phee Cave	91	94.64	Raymondia sp. A GC-2023a isolate PLB9a	OQ184637	Raymondia sp.1	H4
18	THBat19_196	Hipposideros bicolor	Ma Now Phee Cave	91	94.64	Raymondia sp. B GC-2023a isolate LHB14	OQ184639	Raymondia sp.1	H4
19	THBat20_300	Rhinolophus coelophyllus	Ma Gleua Cave	90	94.22	Raymondia sp. A GC-2023a isolate PLB9a	OQ184637	Raymondia sp.1	H6
20	THBat20_301	Rhinolophus coelophyllus	Ma Gleua Cave	91	94.29	Raymondia sp. A GC-2023a isolate PLB9a	OQ184637	Raymondia sp.1	H4
21	THBat20_302	Rhinolophus coelophyllus	Ma Gleua Cave	91	94.64	Raymondia sp. A GC-2023a isolate PLB9a	OQ184637	Raymondia sp.1	H4
22	THBat20_303	Rhinolophus coelophyllus	Ma Gleua Cave	91	94.64	Raymondia sp. A GC-2023a isolate PLB9a	OQ184637	Raymondia sp.1	H4
23	THBat21_107	Rhinolophus coelophyllus	Ma Gleua Cave	91	93.93	Raymondia sp. A GC-2023a isolate PLB9a	OQ184637	Raymondia sp.1	H7
24	THBat21_122	Hipposideros armiger	Dao wadueng cave	91	94.29	Raymondia sp. A GC-2023a isolate PLB9a	OQ184637	Raymondia sp.1	H8
25	THBat21_125	Rhinolophus pearsonii	Dao wadueng cave	91	94.64	Raymondia sp. A GC-2023a isolate PLB9a	OQ184637	Raymondia sp.1	H4
26	THBat20_306	Hipposideros gentilis	Phra cave	91	94.64	Raymondia sp. A GC-2023a isolate PLB9a	OQ184637	Raymondia sp.1	H4
27	THBat20_308	Hipposideros gentilis	Phra cave	91	94.64	Raymondia sp. A GC-2023a isolate PLB9a	OQ184637	Raymondia sp.1	H4
28	THBat20_309_1	Hipposideros gentilis	Phra cave	91	94.64	Raymondia sp. A GC-2023a isolate PLB9a	OQ184637	Raymondia sp.1	H4
29	THBat20_21	Taphozous melanopogon	Phra cave	91	92.68	Raymondia sp. A GC-2023a isolate PLB9a	OQ184637	Raymondia sp.1	H9
30	THBat20_23	Taphozous melanopogon	Phra cave	91	91.62	Raymondia sp. A GC-2023a isolate PLB9a	OQ184637	Raymondia sp.1	H10
31	THBat20_61	Hipposideros cineraceus	Phra cave	91	92.96	Raymondia sp. A GC-2023a isolate PLB9a	OQ184637	Raymondia sp.1	H11
32	THBat20_63	Hipposideros cineraceus	Phra cave	91	94.64	Raymondia sp. A GC-2023a isolate PLB9a	OQ184637	Raymondia sp.1	H4
33	THBat20_67_1	Hipposideros cineraceus	Phra cave	91	94.64	Raymondia sp. A GC-2023a isolate PLB9a	OQ184637	Raymondia sp.1	H4
34	THBat20_70	Hipposideros cineraceus	Phra cave	91	93.93	Raymondia sp. A GC-2023a isolate PLB9a	OQ184637	Raymondia sp.1	H12
35	THBat21_71	Hipposideros cineraceus	Phra cave	91	94.64	Raymondia sp. A GC-2023a isolate PLB9a	OQ184639	Raymondia sp.1	H4
36	THBat20_309_2	Hipposideros gentilis	Phra cave	91	94.64	Raymondia sp. A GC-2023a isolate PLB9a	OQ184637	Raymondia sp.1	H4
37	THBat20_118	Hipposideros gentilis	Phra cave	91	94.64	Raymondia sp. A GC-2023a isolate PLB9a	OQ184637	Raymondia sp.1	H13
38	THBat20_161	Hipposideros gentilis	Phra cave	91	94.64	Raymondia sp. A GC-2023a isolate PLB9a	OQ184637	Raymondia sp.1	H4
39	THBat20_162	Hipposideros gentilis	Phra cave	91	94.64	Raymondia sp. A GC-2023a isolate PLB9a	OQ184637	Raymondia sp.1	H4
40	THBat20_165	Hipposideros gentilis	Phra cave	91	94.64	Raymondia sp. A GC-2023a isolate PLB9a	OQ184637	Raymondia sp.1	H4
41	THBat20_166	Hipposideros gentilis	Phra cave	91	94.64	Raymondia sp. A GC-2023a isolate PLB9a	OQ184637	Raymondia sp.1	H4
42	THBat19_173	Hipposideros gentilis	Phra cave	91	94.64	Raymondia sp. A GC-2023a isolate PLB9a	OQ184637	Raymondia sp.1	H4
43	THBat19_179	Hipposideros bicolor	Phra cave	91	94.64	Raymondia sp. A GC-2023a isolate PLB9a	OQ184637	Raymondia sp.1	H4
44	THBat19_181	Hipposideros bicolor	Phra cave	91	94.64	Raymondia sp. A GC-2023a isolate PLB9a	OQ184637	Raymondia sp.1	H4
45	THBat19_183	Hipposideros bicolor	Phra cave	91	94.64	Raymondia sp. A GC-2023a isolate PLB9a	OQ184637	Raymondia sp.1	H4
46	THBat19_184	Hipposideros bicolor	Phra cave	94	94.88	Raymondia sp. A GC-2023a isolate PLB9a	OQ184637	Raymondia sp.1	H4
47	THBat20_26	Hipposideros cineraceus	Phra cave	90	94.58	Raymondia sp. A GC-2023a isolate PLB9a	OQ184637	Raymondia sp.1	H4
48	THBat20_39	Hipposideros cineraceus	Phra cave	90	94.58	Raymondia sp. A GC-2023a isolate PLB9a	OQ184637	Raymondia sp.1	H4
49	THBat20_44	Hipposideros cineraceus	Phra cave	90	93.75	Raymondia sp. A GC-2023a isolate PLB9a	OQ184637	Raymondia sp.1	H4
50	THBat20_46	Hipposideros bicolor	Phra cave	91	94.29	Raymondia sp. A GC-2023a isolate PLB9a	OQ184637	Raymondia sp.1	H4
51	THBat20_48	Hipposideros bicolor	Phra cave	91	93.75	Raymondia sp. A GC-2023a isolate PLB9a	OQ184637	Raymondia sp.1	H14
52	THBat20_54	Hipposideros cineraceus	Phra cave	91	94.64	Raymondia sp. A GC-2023a isolate PLB9a	OQ184637	Raymondia sp.1	H4
53	THBat20_60	Hipposideros cineraceus	Phra cave	91	94.64	Raymondia sp. A GC-2023a isolate PLB9a	OQ184637	Raymondia sp.1	H4
54	THBat20_72	Hipposideros cineraceus	Phra cave	91	94.64	Raymondia sp. A GC-2023a isolate PLB9a	OQ184637	Raymondia sp.1	H4
55	THBat20_243_1	Megaderma spasma	Phra cave	91	94.46	Raymondia sp. A GC-2023a isolate PLB9a	OQ184637	Raymondia sp.1	H15
56	THBat20_243_2	Megaderma spasma	Phra cave	91	94.46	Raymondia sp. A GC-2023a isolate PLB9a	OQ184637	Raymondia sp.1	H15
57	THBat20_244	Hipposideros gentilis	Phra cave	91	94.64	Raymondia sp. A GC-2023a isolate PLB9a	OQ184637	Raymondia sp.1	H4
58	THBat20_245	Hipposideros gentilis	Phra cave	91	94.64	Raymondia sp. A GC-2023a isolate PLB9a	OQ184637	Raymondia sp.1	H4
59	THBat20_246	Hipposideros gentilis	Phra cave	91	94.64	Raymondia sp. A GC-2023a isolate PLB9a	OQ184637	Raymondia sp.1	H4
60	THBat20_247	Hipposideros gentilis	Phra cave	91	94.64	Raymondia sp. A GC-2023a isolate PLB9a	OQ184637	Raymondia sp.1	H4
61	THBat20_250	Hipposideros gentilis	Phra cave	91	94.64	Raymondia sp. A GC-2023a isolate PLB9a	OQ184637	Raymondia sp.1	H4
62	THBat20_251	Hipposideros gentilis	Phra cave	91	94.64	Raymondia sp. A GC-2023a isolate PLB9a	OQ184637	Raymondia sp.1	H4
63	THBat20_252	Hipposideros gentilis	Phra cave	91	94.64	Raymondia sp. A GC-2023a isolate PLB9a	OQ184637	Raymondia sp.1	H4
64	THBat20_276	Hipposideros gentilis	Phra cave	91	94.64	Raymondia sp. A GC-2023a isolate PLB9a	OQ184637	Raymondia sp.1	H4
65	THBat20_277	Hipposideros gentilis	Phra cave	91	94.64	Raymondia sp. A GC-2023a isolate PLB9a	OQ184637	Raymondia sp.1	H4
66	THBat20_278	Hipposideros gentilis	Phra cave	91	94.64	Raymondia sp. A GC-2023a isolate PLB9a	OQ184637	Raymondia sp.1	H4
67	THBat20_290	Hipposideros gentilis	Phra cave	91	94.64	Raymondia sp. A GC-2023a isolate PLB9a	OQ184637	Raymondia sp.1	H4
68	THBat20_293	Hipposideros gentilis	Phra cave	91	94.64	Raymondia sp. A GC-2023a isolate PLB9a	OQ184637	Raymondia sp.1	H4
69	THBat20_294	Hipposideros gentilis	Phra cave	91	94.64	Raymondia sp. A GC-2023a isolate PLB9a	OQ184637	Raymondia sp.1	H4
70	THBat20_295	Hipposideros gentilis	Phra cave	91	94.29	Raymondia sp. A GC-2023a isolate PLB9a	OQ184632	Raymondia sp.1	H16
71	THBat20_296	Hipposideros gentilis	Phra cave	91	94.64	Raymondia sp. A GC-2023a isolate PLB9a	OQ184632	Raymondia sp.1	H4
72	THBat20_297	Hipposideros gentilis	Phra cave	90	94.4	Raymondia sp. A GC-2023a isolate PLB9a	OQ184637	Raymondia sp.1	H17
73	THBat20_298	Hipposideros gentilis	Phra cave	91	94.64	Raymondia sp. A GC-2023a isolate PLB9a	OQ184637	Raymondia sp.1	H4
74	THBat21_38	Hipposideros gentilis	Phra cave	91	94.46	Raymondia sp. A GC-2023a isolate PLB9a	OQ184637	Raymondia sp.1	H18
75	THBat22_41	Hipposideros gentilis	Phra cave	91	94.64	Raymondia sp. A GC-2023a isolate PLB9a	OQ184637	Raymondia sp.1	H4
76	THBat22_42	Hipposideros gentilis	Phra cave	91	94.64	Raymondia sp. A GC-2023a isolate PLB9a	OQ184637	Raymondia sp.1	H4
77	THBat21_62_1	Hipposideros gentilis	Phra cave	91	94.64	Raymondia sp. A GC-2023a isolate PLB9a	OQ184637	Raymondia sp.1	H4
78	THBat21_64	Hipposideros gentilis	Phra cave	90	94.4	Raymondia sp. A GC-2023a isolate PLB9a	OQ184637	Raymondia sp.1	H4
79	THBat21_66	Hipposideros gentilis	Phra cave	91	94.46	Raymondia sp. A GC-2023a isolate PLB9a	OQ184637	Raymondia sp.1	H17
80	THBat22_67_2	Hipposideros gentilis	Phra cave	91	94.29	Raymondia sp. A GC-2023a isolate PLB9a	OQ184637	Raymondia sp.1	H17
81	THBat22_08	Hipposideros gentilis	Phra cave	91	94.64	Raymondia sp. A GC-2023a isolate PLB9a	OQ184637	Raymondia sp.1	H4
82	THBat22_10	Hipposideros gentilis	Phra cave	91	94.64	Raymondia sp. A GC-2023a isolate PLB9a	OQ184637	Raymondia sp.1	H4
83	THBat22_40	Hipposideros gentilis	Phra cave	91	94.46	Raymondia sp. A GC-2023a isolate PLB9a	OQ184637	Raymondia sp.1	H4
84	THBat21_62_2	Hipposideros gentilis	Phra cave	91	94.64	Raymondia sp. A GC-2023a isolate PLB9a	OQ184637	Raymondia sp.1	H4
85	THBat22_17	Rhinolophus malayanus	Phra cave	91	94.46	Raymondia sp. A GC-2023a isolate PLB9a	OQ184637	Raymondia sp.1	H4
86	THBat22_71	Myotis siligorensis	Phra cave	91	94.64	Raymondia sp. A GC-2023a isolate PLB9a	OQ184637	Raymondia sp.1	H4
87	THBat22_72	Craseonycteris thonglongyai	Phra cave	91	94.64	Raymondia sp. A GC-2023a isolate PLB9a	OQ184637	Raymondia sp.1	H4
88	THBat22_74	Craseonycteris thonglongyai	Phra cave	91	94.64	Raymondia sp. A GC-2023a isolate PLB9a	OQ184637	Raymondia sp.1	H4
89	THBat22_58	Myotis siligorensis	Hintok Cutting	91	94.46	Raymondia sp. A GC-2023a isolate PLB9a	OQ184637	Raymondia sp.1	H4
90	THBat22_60_1	Myotis siligorensis	Hintok Cutting	91	94.46	Raymondia sp. A GC-2023a isolate PLB9a	OQ184637	Raymondia sp.1	H4
91	THBat22_60_2	Myotis siligorensis	Hintok Cutting	91	94.46	Raymondia sp. A GC-2023a isolate PLB9a	OQ184637	Raymondia sp.1	H4
92	THBatt22_88	Myotis siligorensis	Khanom Electricity	91	94.64	Raymondia sp. A GC-2023a isolate PLB9a	OQ184637	Raymondia sp.1	H4
93	THBat22_89	Myotis siligorensis	Khanom Electricity	91	94.64	Raymondia sp. A GC-2023a isolate PLB9a	OQ184637	Raymondia sp.1	H4
94	THBat22_95	Hipposideros larvatus	Khanom Electricity	91	94.64	Raymondia sp. A GC-2023a isolate PLB9a	OQ184637	Raymondia sp.1	H4
95	THBat22_96	Hipposideros atrox	Khanom Electricity	91	94.64	Raymondia sp. A GC-2023a isolate PLB9a	OQ184637	Raymondia sp.1	H4
96	THBat19_212	Myotis siligorensis	Ma Now Phee	100	98.31	Brachytarsina kanoi	AB632571	Brachytarsina kanoi	H1
97	THBat19_213	Myotis siligorensis	Ma Now Phee	100	98.31	Brachytarsina kanoi	AB632571	Brachytarsina kanoi	H1
98	THBat20_24	Taphozous melanopogon	Phra cave	99	92.19	Brachytarsina sp. isolate BE-55	MT362949	Brachytarsina sp.3	H2
99	THBat20_45	Taphozous melanopogon	Phra cave	98	87.05	Brachytarsina amboinensis	NC_071917	Brachytarsina sp.2	H3
100	THBat20_49	Taphozous melanopogon	Phra cave	99	92.19	Brachytarsina sp. isolate BE-55	MT362949	Brachytarsina sp.3	H2
101	THBat20_63	Hipposideros cineraceus	Phra cave	100	98.14	Brachytarsina kanoi	AB632571	Brachytarsina kanoi	H1
102	THBat20_50	Taphozous melanopogon	Phra cave	98	87.05	Brachytarsina sp. isolate BE-69	MT362950	Brachytarsina sp.2	H3
103	THBat20_205	Rhinolophus coelophyllus	Phra cave	100	96.11	Brachytarsina kanoi	AB632571	Brachytarsina sp.1	H4
104	THBat20_261	Myotis siligorensis	Phra cave	99	92.02	Brachytarsina sp. isolate BE-55	MT362949	Brachytarsina sp.3	H2
105	THBat20_263	Myotis siligorensis	Phra cave	98	87.05	Brachytarsina sp. isolate BE-69	MT362950	Brachytarsina sp.2	H3
106	THBat20_282	Taphozous melanopogon	Phra cave	98	87.05	Brachytarsina sp. isolate BE-69	MT362950	Brachytarsina sp.2	H3
107	THBat20_286	Taphozous melanopogon	Phra cave	98	87.05	Brachytarsina sp. isolate BE-69	MT362951	Brachytarsina sp.2	H3
108	THBat20_289	Taphozous melanopogon	Phra cave	99	92.19	Brachytarsina sp. isolate BE-55	MT362949	Brachytarsina sp.3	H2
109	THBat20_317	Taphozous melanopogon	Lainan Research and Technology Transfer Station	100	96.28	Brachytarsina kanoi	AB632571	Brachytarsina sp.1	H5
110	THBat20_225	Myotis siligorensis	Ma Gleua Cave	100	96.11	Brachytarsina kanoi	AB632571	Brachytarsina sp.1	H4
111	THBat20_226	Myotis siligorensis	Ma Gleua Cave	100	92.19	Brachytarsina sp. isolate BE-55	MT362949	Brachytarsina sp.3	H2
112	THBat20_231	Myotis siligorensis	Ma Gleua Cave	100	98.31	Brachytarsina kanoi	AB632571	Brachytarsina kanoi	H1
113	THBat20_215	Taphozous melanopogon	Ma Gleua Cave	100	98.31	Brachytarsina kanoi	AB632571	Brachytarsina kanoi	H1
114	THBat20_216	Taphozous melanopogon	Ma Gleua Cave	100	98.14	Brachytarsina kanoi	AB632571	Brachytarsina kanoi	H6
115	THBat20_235	Myotis siligorensis	Ma Gleua Cave	100	98.31	Brachytarsina kanoi	AB632571	Brachytarsina kanoi	H1
116	THBat20_239	Myotis siligorensis	Ma Gleua Cave	100	98.31	Brachytarsina kanoi	AB632571	Brachytarsina kanoi	H1
117	THBat20_218	Rhinolophus coelophyllus	Ma Gleua Cave	100	93.75	Nycteribia allotopa Mf36NA2	LC522015	Nycteribia sp. 1	H1
118	THBat20_219	Rhinolophus coelophyllus	Ma Gleua Cave	100	93.75	Nycteribia allotopa Mf36NA2	LC522015	Nycteribia sp. 1	H1
119	THBat20_228	Myotis siligorensis	Ma Gleua Cave	100	93.75	Nycteribia allotopa Mf36NA2	LC522015	Nycteribia sp. 1	H1
120	THBat20_233	Myotis siligorensis	Ma Gleua Cave	100	93.75	Nycteribia allotopa Mf36NA2	LC522015	Nycteribia sp. 1	H1
121	THBat20_234	Myotis siligorensis	Ma Gleua Cave	98	94.05	Nycteribia allotopa Mf36NA2	LC522015	Nycteribia sp. 1	H2
