# Supplementary material for: Host associations and genetic diversity of bat flies (Diptera: Nycteribiidae and Streblidae) in bats from Thailand
Source: Parasit Vectors. 2025 May 24;18:188. doi: 10.1186/s13071-025-06814-y (PMC12103041; doi:10.1186/s13071-025-06814-y)
Supplement: Supplementary file 6 — Additional file 6. Table S6. GenBank accession numbers for sequences deposited from this study. [file 13071_2025_6814_MOESM6_ESM.xlsx]

## Sheet: Sheet1
Additional file 5: Supplementary Table S5 GenBank accession no. of deposited sequences obtained from this study
Specimen_voucher	Cox1 gene		28S rRNA gene
	Organism	Accession number	Organism	Accession number
THBat20_314_1	Raymondia sp. 1	PQ877523	Raymondia sp.1	PQ877927
THBat20_314_2	Raymondia sp.1	PQ877524	Raymondia sp.1	PQ877928
THBat20_316	Raymondia sp.1	NA	Raymondia sp.1	PQ877929
THBat20_317_1	Raymondia sp.2	PQ963958	Raymondia sp.2	PQ877930
THBat20_317_2	Raymondia sp.2	PQ963959	Raymondia sp.2	PQ877931
THBat20_318	Raymondia sp.2	NA	Raymondia sp.2	PQ877932
THBat22_28	Raymondia sp.1	PQ877525	Raymondia sp.1	PQ877933
THBat22_30	Raymondia sp.1	PQ877526	Raymondia sp.1	PQ877934
THBat22_37	Raymondia sp.1	PQ877527	Raymondia sp.1	PQ877935
THBat19_192_1	Raymondia sp.1	PQ877528	Raymondia sp.1	PQ877936
THBat19_192_2	Raymondia sp.1	PQ877529	Raymondia sp.1	PQ877937
THBat19_193_1	Raymondia sp.1	PQ877530	Raymondia sp.1	PQ877938
THBat19_193_2	Raymondia sp.1	PQ877531	Raymondia sp.1	PQ877939
THBat19_194_1	Raymondia sp.1	PQ877532	Raymondia sp.1	PQ877940
THBat19_194_2	Raymondia sp.1	PQ877533	Raymondia sp.1	PQ877941
THBat19_195_1	Raymondia sp.1	PQ877534	Raymondia sp.1	PQ877942
THBat19_195_2	Raymondia sp.1	PQ877535	Raymondia sp.1	PQ877943
THBat19_196	Raymondia sp.1	PQ877536	Raymondia sp.1	PQ877944
THBat20_300	Raymondia sp.1	PQ877537	Raymondia sp.1	PQ877945
THBat20_301	Raymondia sp.1	NA	Raymondia sp.1	PQ877946
THBat20_302	Raymondia sp.1	PQ877538	Raymondia sp.1	PQ877947
THBat20_303	Raymondia sp.1	PQ877539	Raymondia sp.1	PQ877948
THBat21_107	Raymondia sp.1	PQ877540	Raymondia sp.1	PQ877949
THBat21_122	Raymondia sp.1	PQ877541	Raymondia sp.1	PQ877950
THBat21_125	Raymondia sp.1	PQ877542	Raymondia sp.1	PQ877951
THBat20_306	Raymondia sp.1	PQ877543	Raymondia sp.1	PQ877952
THBat20_308	Raymondia sp.1	PQ877544	Raymondia sp.1	PQ877953
THBat20_309_1	Raymondia sp.1	PQ877545	Raymondia sp.1	PQ877954
THBat20_21	Raymondia sp.1	NA	Raymondia sp.1	PQ877955
THBat20_23	Raymondia sp.1	PQ877546	Raymondia sp.1	PQ877956
THBat20_61	Raymondia sp.1	PQ877547	Raymondia sp.1	PQ877957
THBat20_63	Raymondia sp.1	PQ877548	Raymondia sp.1	PQ877958
THBat20_67_1	Raymondia sp.1	PQ877549	Raymondia sp.1	PQ877959
THBat20_70	Raymondia sp.1	NA	Raymondia sp.1	PQ877960
THBat21_71	Raymondia sp.1	NA	Raymondia sp.1	PQ877961
THBat20_309_2	Raymondia sp.1	PQ877550	Raymondia sp.1	PQ877962
THBat20_118	Raymondia sp.1	PQ877551	Raymondia sp.1	PQ877963
THBat20_161	Raymondia sp.1	PQ877552	Raymondia sp.1	PQ877964
THBat20_162	Raymondia sp.1	PQ877553	Raymondia sp.1	PQ877965
THBat20_165	Raymondia sp.1	PQ877554	Raymondia sp.1	PQ877966
THBat20_166	Raymondia sp.1	PQ877555	Raymondia sp.1	PQ877967
THBat19_173	Raymondia sp.1	PQ877556	Raymondia sp.1	PQ877968
THBat19_179	Raymondia sp.1	PQ877557	Raymondia sp.1	PQ877969
THBat19_181	Raymondia sp.1	PQ877558	Raymondia sp.1	PQ877970
THBat19_183	Raymondia sp.1	PQ877559	Raymondia sp.1	PQ877971
THBat19_184	Raymondia sp.1	PQ877560	Raymondia sp.1	PQ877972
THBat20_26	Raymondia sp.1	PQ877561	Raymondia sp.1	PQ877973
THBat20_39	Raymondia sp.1	PQ877562	Raymondia sp.1	PQ877974
THBat20_44	Raymondia sp.1	PQ877563	Raymondia sp.1	PQ877975
THBat20_46	Raymondia sp.1	PQ877564	Raymondia sp.1	PQ877976
THBat20_48	Raymondia sp.1	PQ877565	Raymondia sp.1	PQ877977
THBat20_54	Raymondia sp.1	PQ877566	Raymondia sp.1	PQ877978
THBat20_60	Raymondia sp.1	PQ877567	Raymondia sp.1	PQ877979
THBat20_72	Raymondia sp.1	PQ877568	Raymondia sp.1	PQ877980
THBat20_243_1	Raymondia sp.1	PQ877569	Raymondia sp.1	PQ877981
THBat20_243_2	Raymondia sp.1	PQ877570	Raymondia sp.1	PQ877982
THBat20_244	Raymondia sp.1	PQ877571	Raymondia sp.1	PQ877983
THBat20_245	Raymondia sp.1	PQ877572	Raymondia sp.1	PQ877984
THBat20_246	Raymondia sp.1	PQ877573	Raymondia sp.1	PQ877985
THBat20_247	Raymondia sp.1	PQ877574	Raymondia sp.1	PQ877986
THBat20_250	Raymondia sp.1	PQ877575	Raymondia sp.1	PQ877987
THBat20_251	Raymondia sp.1	PQ877576	Raymondia sp.1	PQ877988
THBat20_252	Raymondia sp.1	PQ877577	Raymondia sp.1	PQ877989
THBat20_276	Raymondia sp.1	PQ877578	Raymondia sp.1	PQ877990
THBat20_277	Raymondia sp.1	PQ877579	Raymondia sp.1	PQ877991
THBat20_278	Raymondia sp.1	PQ877580	Raymondia sp.1	PQ877992
THBat20_290	Raymondia sp.1	PQ877581	Raymondia sp.1	PQ877993
THBat20_293	Raymondia sp.1	PQ877582	Raymondia sp.1	PQ877994
THBat20_294	Raymondia sp.1	PQ877583	Raymondia sp.1	PQ877995
THBat20_295	Raymondia sp.1	PQ877584	Raymondia sp.1	PQ877996
THBat20_296	Raymondia sp.1	PQ877585	Raymondia sp.1	PQ877997
THBat20_297	Raymondia sp.1	PQ877586	Raymondia sp.1	PQ877998
THBat20_298	Raymondia sp.1	PQ877587	Raymondia sp.1	PQ877999
THBat21_38	Raymondia sp.1	PQ877588	Raymondia sp.1	PQ878000
THBat22_41	Raymondia sp.1	PQ877589	Raymondia sp.1	PQ878001
THBat22_42	Raymondia sp.1	PQ877590	Raymondia sp.1	PQ878002
THBat21_62_1	Raymondia sp.1	NA	Raymondia sp.1	PQ878003
THBat21_64	Raymondia sp.1	PQ877591	Raymondia sp.1	PQ878004
THBat21_66	Raymondia sp.1	PQ877592	Raymondia sp.1	PQ878005
THBat22_67_2	Raymondia sp.1	PQ877593	Raymondia sp.1	PQ878006
THBat22_08	Raymondia sp.1	PQ877594	Raymondia sp.1	PQ878007
THBat22_10	Raymondia sp.1	PQ877595	Raymondia sp.1	PQ878008
THBat22_40	Raymondia sp.1	PQ877596	Raymondia sp.1	PQ878009
THBat21_62_2	Raymondia sp.1	PQ877597	Raymondia sp.1	PQ878010
THBat22_17	Raymondia sp.1	PQ877598	Raymondia sp.1	PQ878011
THBat22_71	Raymondia sp.1	PQ877599	Raymondia sp.1	PQ878012
THBat22_72	Raymondia sp.1	PQ877600	Raymondia sp.1	PQ878013
THBat22_74	Raymondia sp.1	PQ877601	Raymondia sp.1	PQ878014
THBat22_58	Raymondia sp.1	PQ877602	Raymondia sp.1	PQ878015
THBat22_60_1	Raymondia sp.1	PQ877603	Raymondia sp.1	PQ878016
THBat22_60_2	Raymondia sp.1	PQ877604	Raymondia sp.1	PQ878017
THBatt22_88	Raymondia sp.1	PQ877605	Raymondia sp.1	PQ878018
THBat22_89	Raymondia sp.1	PQ877606	Raymondia sp.1	PQ878019
THBat22_95	Raymondia sp.1	PQ877607	Raymondia sp.1	PQ878020
THBat22_96	Raymondia sp.1	PQ877608	Raymondia sp.1	PQ878021
THBat19_212	Brachytarsina kanoi	PQ878437	Brachytarsina kanoi	PQ900098
THBat19_213	Brachytarsina kanoi	PQ878438	Brachytarsina kanoi	PQ900099
THBat20_24	Brachytarsina sp.3	PQ878439	Brachytarsina sp.3	PQ900100
THBat20_45	Brachytarsina sp.2	PQ878440	Brachytarsina sp.2	PQ900101
THBat20_49	Brachytarsina sp.3	PQ878441	Brachytarsina sp.3	PQ900102
THBat20_63	Brachytarsina kanoi	PQ878442	Brachytarsina kanoi	PQ900103
THBat20_50	Brachytarsina sp.2	PQ878443	Brachytarsina sp.2	PQ900104
THBat20_205	Brachytarsina sp.1	PQ878444	Brachytarsina sp.1	PQ900105
THBat20_261	Brachytarsina sp.3	PQ878445	Brachytarsina sp.3	PQ900106
THBat20_263	Brachytarsina sp.2	PQ878446	Brachytarsina sp.2	PQ900107
THBat20_282	Brachytarsina sp.2	PQ878447	Brachytarsina sp.2	PQ900108
THBat20_286	Brachytarsina sp.2	PQ878448	Brachytarsina sp.2	PQ900109
THBat20_289	Brachytarsina sp.3	PQ878449	Brachytarsina sp.3	PQ900110
THBat20_317	Brachytarsina sp.1	PQ878450	Brachytarsina sp.1	PQ900111
THBat20_225	Brachytarsina sp.1	PQ878451	Brachytarsina sp.1	PQ900112
THBat20_226	Brachytarsina sp.3	PQ878452	Brachytarsina sp.3	PQ900113
THBat20_231	Brachytarsina kanoi	PQ878453	Brachytarsina kanoi	PQ900114
THBat20_215	Brachytarsina kanoi	PQ878454	Brachytarsina kanoi	PQ900115
THBat20_216	Brachytarsina kanoi	PQ878455	Brachytarsina kanoi	PQ900116
THBat20_235	Brachytarsina kanoi	PQ878456	Brachytarsina kanoi	PQ900117
THBat20_239	Brachytarsina kanoi	PQ878457	Brachytarsina kanoi	PQ900118
THBat20_218	Nycteribia sp. 1	PQ877523	Nycteribia sp. 1	PQ900119
THBat20_219	Nycteribia sp. 1	PQ877524	Nycteribia sp. 1	PQ900120
THBat20_228	Nycteribia sp. 1	PQ877525	Nycteribia sp. 1	PQ900121
THBat20_233	Nycteribia sp. 1	PQ877526	Nycteribia sp. 1	PQ900122
THBat20_234	Nycteribia sp. 1	PQ877527	Nycteribia sp. 1	PQ900123
